# Supplementary material for: A Portable Platform for Evaluation of Visual Performance in Glaucoma Patients
Source: PLoS One. 2015 Oct 7;10(10):e0139426. doi: 10.1371/journal.pone.0139426 (PMC4596704; doi:10.1371/journal.pone.0139426)
Supplement: S1 Datafile — Dataset including PERCEPT and UFOV metrics. (XLS) [file pone.0139426.s001.xls]

## Sheet: Sheet1
id	age	ufovda	percept	meansensdB	mdod	mdos	class	sex
24	55.8303	17	17	30.352	-0.15	-0.42	0	F
33	55.3922	17	17	31.3145	0.42	0.73	0	M
137	52.6927	17	17	29.9608	-0.81	-5.68	1	F
90	66.3381	17	17	30.7403	1.35	-1.29	1	F
43	50.8857	17	17	31.5182	0.97	0	0	M
99	37.1554	17	17	33.3909	1.67	1.58	0	M
81	69.4839	20	17	30.2464	1.3	-0.96	0	F
130	34.2423	17	17	29.7014	-0.94	-4.41	1	M
148	41.2156	17	17	31.2083	-0.52	-0.03	0	F
141	62.1164	17	17	31.6615	1.61	1.2	0	M
128	63.5565	17	17	30.7641	0.75	0.41	0	M
82	66.9596	17	17	30.7343	1.1	0.23	0	M
52	33.5414	17	17	32.0041	0.62	-0.89	0	M
127	31.9507	17	17	32.1226	0.3	-0.21	0	F
96	22.5352	17	17	33.2322	0.34	0.83	1	F
42	59.1184	17	17	30.2787	-0.42	0.03	0	M
145	56.0383	17	17	29.8668	-0.76	-2.11	0	F
120	50.9596	17	35	32.1964	1.34	0.78	0	F
53	55.1896	17	35	29.8937	-1.21	-0.82	1	M
76	51.2225	109	35	31.5469	0.51	0.54	0	F
45	57.3552	17	35	29.7472	-0.78	-1.07	0	M
111	63.499	23	35	29.6291	-2.11	-0.75	1	F
36	58.653	17	35	31.2225	1.24	0.19	0	M
79	53.2485	17	35	31.5742	1.21	0.32	0	F
134	58.8775	200	35	30.0582	-1.13	-0.26	0	M
103	47.9069	20	35	31.0369	0.01	-0.09	0	M
31	70.3436	17	35	30.1269	-3.43	0.91	1	M
119	61.6181	17	35	32.0159	2.14	0.83	0	M
74	58.59	17	35	30.3592	-0.14	-0.07	0	F
151	64.1697	23	35	24.1209	-14.6	-4.48	1	M
75	57.1389	46	35	30.8308	0.73	-0.6	0	M
147	75.7454	17	35	28.4244	-2.26	-0.58	1	M
136	51.6496	80	35	32.0377	1.17	1.01	1	M
105	53.4209	17	35	30.9633	0.71	-3.65	1	M
28	59.2197	17	35	30.9065	0.54	0.23	0	M
140	66.9103	117	35	27.314	0.24	-28.94	1	M
37	71.0062	17	35	30.7451	1.06	0.66	0	F
58	61.0513	36	52	26.4037	-7.79	-9.78	1	F
22	78.486	47	52	27.7929	-1.18	-2.06	0	M
10	65.8535	50	52	28.0957	-3.64	-1.56	1	F
72	75.3183	120	52	26.5803	-3.32	-7.67	1	M
142	65.5003	33	52	28.2929	-3.35	-3.63	1	F
87	33.4675	17	52	31.5367	-0.95	-0.1	0	F
39	60.1752	17	52	29.5631	-5.08	-4	1	F
20	66.8008	17	52	28.6662	-2.17	-1.37	1	M
138	63.9945	19	52	29.6834	0.04	-2.15	1	F
73	81.5414	167	52	29.6931	0.68	0.13	0	M
115	59.0089	17	52	28.755	-3.05	-2.48	1	M
146	69.1718	57	52	30.2306	0.2	0.26	0	F
93	74.6475	135	69	28.9046	-1.07	-0.59	1	F
29	80.3148	17	69	27.1261	-2.57	-4	0	M
91	83.9261	17	69	29.4327	0.43	0.05	0	M
132	66.2341	23	69	28.2999	-4.59	-5.23	1	M
41	54.7625	17	69	31.8643	1.35	0.88	0	M
92	61.0732	17	69	30.5794	0.35	-0.09	0	F
100	43.1431	23	69	33.4416	1.8	1.88	0	F
21	75.6605	26	69	29.8377	-2.2	0.65	0	M
69	71.4223	117	69	29.3941	-1.19	0.16	0	M
64	67.6988	17	69	29.9383	0.63	-1.35	0	M
47	75.4853	70	86	29.3736	0.33	-1.03	0	F
83	78.6393	17	86	30.152	0.3	1.03	1	F
102	55.1075	17	86	28.0293	-0.91	-9.62	1	M
65	54.0753	96	86	29.4773	-1.32	-2.03	0	F
19	77.8836	19	86	29.6413	0.58	-2.16	1	M
116	51.9124	17	86	27.4073	-4.13	-4.65	0	F
21	76.3532	17	86	29.8323	1.06	-0.69	1	F
71	48.1205	70	100	31.2444	-0.31	0.15	1	M
34	75.896	23	100	27.3177	-1.53	-3.31	0	M
126	63.9151	54	100	29.206	-1.07	-1.03	0	F
149	60.0767	280	150	27.5199	-8.56	-5.02	1	M
54	74.538	17	150	27.5146	-10.03	-0.55	1	M
60	55.8522	17	150	32.7393	2.39	1.81	0	F
57	61.1307	17	150	28.7456	-2.53	-2	1	F
62	64.3833	17	200	27.9544	-1.64	-3.49	0	M
80	76.7748	19	200	25.84	-3.86	-4.74	1	M
12	78.1684	32	200	27.8958	-4.36	-0.96	1	M
63	56.063	39	300	31.2066	1.03	-0.27	0	F
152	60.219	49	300	25.7617	-3.85	-15.13	1	F
121	56.0465	23	300	28.5421	-1.98	-2.54	0	M
73	75.4141	17	300	25.3023	-11.56	-2.87	1	M
117	60.7721	43	300	29.0737	-1.42	-1.42	0	F
86	74.3682	30	300	27.5103	-1.79	-2.6	1	F
109	69.6126	33	500	24.6033	-10.25	-5.52	1	M
24	82.3135	137	500	28.8212	-0.47	-0.36	0	M
147	73.525	46	500	22.2257	-9.42	-18.9	1	F
49	75.5838	219	500	24.1372	-6.8	-7.56	0	F
85	73.7577	197	500	29.8637	0.01	0.26	0	F
94	47.2964	17	500	32.9197	1.86	1.8	0	F
110	72.0712	64	500	21.9377	-21.51	-13.57	1	M
18	82.5325	160	1000	24.8364	-4.17	-5.11	1	F
122	70.2286	257	1000	21.694	-22.13	-18.19	1	M
123	73.2485	17	1000	26.5471	-2.31	-6.33	1	F
88	62.9952	288	1000	17.2254	-23.61	-25.79	1	F
95	72.5722	87	1000	22.9815	-25.07	-12.38	1	M
67	72.5886	173	1000	29.7865	0.41	-0.82	0	F
98	77.9411	179	1000	27.0133	-1.87	-9.94	1	F
112	85.0705	29	1000	26.2502	-13.1	-0.92	1	F
48	77.7522	500	1000	24.7702	-12.35	-4.3	1	M
104	78.1465	103	1000	23.7138	-14.36	-5.34	1	M
131	79.4333	17	1000	24.8717	-4.04	-8.34	1	M
135	75.0691	90	1000	27.5247	-8.32	-1.74	1	M
143	67.6523	72	1000	28.6893	-0.88	-3.24	1	M
139	60.4216	33	1000	14.4642	-24.63		1	F
125	66.8884	193	1000	22.3485	-11.87		1	F
107	84.1396	115	1000	19.9112	-26.22	-12.74	1	M
27	79.7563	277	1000	26.6085	-4.8	-2.68	1	M
118	78.5051	217	1000	24.8736	-6.19	-6.63	1	F
107	87.0719	232	1000	28.6726	0.17	-0.91	1	F
11	85.6975	295	1000	22.3771	-5.92	-11.49	1	F
30	76.0109	160	1000	26.2224	-7.74	-2.21	1	M
113	65.1307	40	1000	24.8369	-6.52	-15.39	1	M
78	77.0048	22	1000	28.049	-0.16	-4.35	1	M
129	64.6105	17	35	30.7224	1.24	-0.54	0	F
46	66.193	19	150	27.8822	-3.23	-2.34	1	M
55	74.2505	24	150	30.027	1.4	-1.05	0	F
70	61.1526	115	300	30.5916	0.25	0.34	0	F
26	79.7974	96	1000	27.1872	-5.16	-2.77	1	F
16	83.0883	26	1000	26.6868	-3.08	-12.8	1	F
13	92.0137	272	1000	28.1037	-1.38	-1.39	1	M
84	90.2067	270	1000	28.0478	-1.71	-0.52	1	F
77	76.6461	57	1000	27.9261	-1.54	-1.68	1	F
51	76.4435	103	52	29.743	0.55	-0.04	0	F
117	61.8508	86	69	28.4948	-5.15	-5.18	1	F
33	82.0233	130	150	28.4534	-2.86	-1.74	1	M
158	53.9767	15	200	29.4234	-1.59	-0.97	0	F
60	76.8542	203	500	29.6051	0.2	-0.2	0	F
36	75.6578	83	500	29.2264	-0.57	-0.18	0	F
99	87.2608	230	1000	17.1076	-24.31	-24.9	1	F
39	75.4387	47	1000	29.2952	-0.07	-1.19	1	M
127	78.2149	213	1000	25.4615	-8.31	-15.27	1	M
